# Supplementary material for: The catalytic mechanism of the mitochondrial methylenetetrahydrofolate dehydrogenase/cyclohydrolase (MTHFD2)
Source: PLoS Comput Biol. 2022 May 25;18(5):e1010140. doi: 10.1371/journal.pcbi.1010140 (PMC9173628; doi:10.1371/journal.pcbi.1010140)
Supplement: S1 Table — (XLSX) [file pcbi.1010140.s013.xlsx]

## Sheet: Sheet1
Cluster 1	Cluster 2	Cluster 3
CC(/C=C/c1ccco1)=N\NC1=N[C@H]2N=c3ccccc3=C2N=N1	Cc1ccc(N2C(=O)C[C@H](SC[C@H](N)C(=O)O)C2=O)c(C)c1	Cc1nc(-n2cccc2)sc1C(=O)N=c1[nH]c2ccccc2[nH]1
CC(/C=C/c1ccco1)=N\NC1=N[C@@H]2N=c3ccccc3=C2N=N1	C[C@@H]1NC(C(=O)Nc2cccc3cn[nH]c23)=NN(c2ccccc2)C1=O	Cc1cc(=O)nc(/N=C(/NC(=O)c2ccccc2)Nc2ccccc2)[nH]1
CC(/C=N/NC1=N[C@H]2N=c3c(C)cccc3=C2N=N1)=C\c1ccco1	O=C(OCC(=O)N1CCCC1=O)c1cc(Br)ccc1O	Cc1ccn2c(NC(=O)CNC(=O)c3cc4ccccc4[nH]3)nnc2c1
	CN(C)C(=O)CN1C[C@@H]2CN(c3ccccn3)CCC[C@]2(C(=O)O)C1	CCOC(=O)c1cnc(-n2[nH]c(C(F)(F)F)cc2=O)[nH]c1=O
	NC(=O)N[C@@H](CC(=O)Nc1cccc2cn[nH]c12)c1ccccc1F	CN(Cc1nccn1C)C(=O)Nc1cccc([S@@](C)=O)c1
	Cc1ccc(NC(=O)CCn2c(=S)oc3ccccc32)c(O)c1	O=C(NC(=O)c1[nH]nc2c1CCCC2)C(=O)Nc1cccc(F)c1
	O=C(CSc1nncc(=O)[nH]1)Nc1cc(Cl)ccc1O	CCN1CCC[C@@H]1CNC(=O)c1cnc(-c2csc(C)n2)nc1O
	CCc1cccc(NC(=O)C(=O)NCC(=O)Nc2cccnc2)c1	O=C(Nc1nc[nH]n1)c1cc(-c2cccs2)n(-c2ccccc2)n1
	CCc1ccc(NC(=O)C(=O)NC[C@]2(O)CCc3ccccc32)cc1	CCOC(=O)c1cnc2c(-c3ccc(F)cc3)c(COC)[nH]n2c1=N
	CCc1ccc(NC(=O)C(=O)NC[C@@H]2Cc3ccccc3O2)cc1	O=C(Nc1onc2c1CSC2)c1cc(OCc2ccccc2)no1
	CNC(=O)[C@H]1CCCN1CC(=O)NC(=O)NCc1ccccc1	CN(Cc1nccn1C)C(=O)Nc1cccc(Oc2ccccc2)c1
	C[C@H]1NC(C(=O)Nc2cccc3cn[nH]c23)=NN(c2ccccc2)C1=O	O=C(NCCNC(=O)c1nc2ccccc2c(=O)[nH]1)c1ccccn1
	CC(=O)c1ccccc1NC(=O)CN1CCC[C@H]1C(N)=O	Cc1cc(/C(N)=N/OC(=O)Nc2cccc(C(F)(F)F)c2)no1
	O=C(NC[C@@H]1Cc2ccccc2O1)C(=O)Nc1ccc(Cl)c(F)c1
	O=C(NC[C@@]1(O)CCOc2ccccc21)C(=O)Nc1cccnc1
	Cc1ccc(NC(=O)C(=O)NC[C@]2(O)CCc3ccccc3C2)cc1
	Cc1ccc(F)c(NC(=O)C(=O)NCC(=O)Nc2cccnc2)c1
	Cn1cc([C@@H](O)CNC(=O)C(=O)Nc2ccccc2)c2ccccc21
	O=C(CNC(=O)C(=O)Nc1cccc(F)c1F)Nc1cccnc1
	Cc1ccc(NC(=O)C(=O)NCC(=O)Nc2cccnc2)cc1F
