# Supplementary material for: The catalytic mechanism of the mitochondrial methylenetetrahydrofolate dehydrogenase/cyclohydrolase (MTHFD2)
Source: PLoS Comput Biol. 2022 May 25;18(5):e1010140. doi: 10.1371/journal.pcbi.1010140 (PMC9173628; doi:10.1371/journal.pcbi.1010140)
Supplement: S2 Table — (XLSX) [file pcbi.1010140.s014.xlsx]

## Sheet: Sheet1
EVB atoms (ID)	Reactant			Product
	Atom type		Charge	Atom type	Charge
13	N-		-0.324	N-	-0.247
14	C+		0.131	C+	0.244
12	C0		0.096	C0	0.096
40	H0		-0.003	H0	0.069
56	H0		0.02	H0	0.069
10	C0		0.096	C0	0.095
11	H0		0.016	H0	0.139
33	N-		-0.339	N-	-0.246
32	C0		0.232	C+	0.305
49	H0		-0.003	H0	0.047
50	H0		-0.005	H0	0.085
4957	N-		-0.053	N-	-0.088
4958	C+		0.121	C+	0.131
4959	O0		-0.271	O0	-0.328
4960	C-		-0.114	C-	-0.209
4961	C+		0.206	C0	0.117
4962	C+		-0.022	C+	-0.115
4963	C+		0.204	C+	0.12
4964	N-		-0.155	N-	-0.218
4965	C0		0.071	C0	0.076
5008	C+		0.229	C+	0.169
4966	H0		0.273	H0	0.146
5009	H0		0.134	H0	0.118
5010	H0		0.129	H0	0.112
5011	H0		0.018	H0	0.023
5012	H0		0.04	H0	-0.012
5013	H0		0.08	H0	0.014
5026	H0		0.071	H0	0.015
