# Supplementary material for: The catalytic mechanism of the mitochondrial methylenetetrahydrofolate dehydrogenase/cyclohydrolase (MTHFD2)
Source: PLoS Comput Biol. 2022 May 25;18(5):e1010140. doi: 10.1371/journal.pcbi.1010140 (PMC9173628; doi:10.1371/journal.pcbi.1010140)
Supplement: S3 Table — (XLSX) [file pcbi.1010140.s015.xlsx]

## Sheet: Sheet1
Bonding interaction: Vb = D0(1 - e-μ(b-bo))2 + kb(b-b0)2
Bond type		D0(kcal/mol)	bo(Å)	μ(Å-1)	kb(kcal/mol Å-2)
C0	C0	96	1.54	0.8	400
C0	H0	100.4	1.1	0.8	400
C0	N-	94	1.4	0.8	400
C+	C+	96	1.54	0.8	400
C+	C-	96	1.54	0.8	400
C+	H0	100.4	1.1	2	400
C+	N-	94	1.4	0.8	30
C+	O0	93	1.25	2	400
N-	H0	98.3	1.1	2	30
