# Supplementary material for: The catalytic mechanism of the mitochondrial methylenetetrahydrofolate dehydrogenase/cyclohydrolase (MTHFD2)
Source: PLoS Comput Biol. 2022 May 25;18(5):e1010140. doi: 10.1371/journal.pcbi.1010140 (PMC9173628; doi:10.1371/journal.pcbi.1010140)
Supplement: S4 Table — (XLSX) [file pcbi.1010140.s016.xlsx]

## Sheet: Sheet1
Lennard Johns potential: VLJij = AiAj/rij12 - BiBj/rij6
Atom Type	A (kcal/mol Å6)	B (kcal/mol Å3)
C+	632	24
C-	632	24
C0	632	24
H0	7	0
N-	774	24
O0	774	24
