# Supplementary material for: The catalytic mechanism of the mitochondrial methylenetetrahydrofolate dehydrogenase/cyclohydrolase (MTHFD2)
Source: PLoS Comput Biol. 2022 May 25;18(5):e1010140. doi: 10.1371/journal.pcbi.1010140 (PMC9173628; doi:10.1371/journal.pcbi.1010140)
Supplement: S5 Table — Note that the colored ones are the ones with two Mg2+ ions in close proximity of NAD+. (XLSX) [file pcbi.1010140.s017.xlsx]

## Sheet: Sheet1
Enzymes	PDB ID
1-(4-HYDROXYPHENYL)-ETHANOL DEHYDROGENASE	4URF
3-DEHYDROQUINATE SYNTHASE	5EKS
3-HYDROXYISOBUTYRATE DEHYDROGENASE	5Y8H
3-ISOPROPYLMALATE DEHYDROGENASE	2ZTW
A BACTERIAL EXOENZYME	2A9K
ADP-BINDING DOMAIN OF THE NAD+ RIBOSWITCH	6TFF
ADP-RIBOSYLATED RIBOSOMAL TRANSLOCASE	1U2R
A FUSION OF A DOMAIN OF UNKNOWN FUNCTION AND ADP/ATP-DEPENDENT NAD(P)H-HYDRATE DEHYDRATASE	3RSG 3RTC
ALDEHYDE DEHYDROGENASE 7 FAMILY	6O4C 6O4E
A MYO-INOSITOL-1-PHOSPHATE SYNTHASE-RELATED PROTEIN (TM_1419)	3CIN
ANALYSIS OF MESO-2	1GEG
AN NAD+-DEPENDENT DNA LIGASE	5TT5
AN OXIDOREDUCTASE FROM AGROBACTERIUM RADIOBACTER	5UHW 5UHZ 5UI9 5UIA 5UIB
A REX-FAMILY TRANSCRIPTIONAL REGULATORY PROTEIN	3KEO 3KET
A SHORT CHAIN DEHYDROGENASE FROM BURKHOLDERIA CENOCEPACIA	5U8P
A SHORT CHAIN DEHYDROGENASE FROM MYCOBACTERIUM SMEGMATIS	4WEC
C-1027 NADH: FAD OXIDOREDUCTASE	4R82
CANDIDA GLABRATA DIHYDROFOLATE REDUCTASE	3QLZ
CHECKPOINT KINASE 2	2YCF
CHOLERA TOXIN A1 SUBUNIT	2A5F
COPPER-TRANSPORTING PIB-ATPASE	4BBJ
CYANOBACTERIAL GAPDH	6GFQ 6GFR
D-2-HYDROXYACID DEHYDROGENASES (D2-HDH)	5MH6
D-3-HYDROXYBUTYRATE DEHYDROGENASE	2ZTL 2ZTM 2ZTU 2ZTV 1X1T
DEHYDROGENASE	3IJR
DEOXYCYTIDINE KINASE	5MQL
DNA LIGASE A	7K72
DSGPDH OF DUNALIELLA SALINA	6IUY
ECTONUCLEOTIDE PYROPHOSPHATASE/PHOSPHODIESTERASE 2	5MHP
ENOYL ACP REDUCTASE	4UVD 4UVE 4UVG
GALACTITOL-DEHYDROGENASE (GATDH)	2WDZ 2WSB 3LQF 3N82
GLYCERALDEHYDE-3-PHOSPHATE DEHYDROGENASE	5JY6 5JYD 5JYE
GLYCOSOMAL GLYCERALDEHYDE 3-PHOSPHATE DEHYDROGENASE	4P8R
HAEMOPHILUS INFLUENZAE 3-ISOPROPYLMALATE DEHYDROGENASE	6XXY
HIV-1 REVERSE TRANSCRIPTASE	5C25
HSIRT3-THE HUMAN SILENT INFORMATION REGULATOR (SIR)2 HOMOLOGUE HSIRT3	5H4D
HUMAN ALDEHYDE DEHYDROGENASE-2	4FQF 4FR8
HUMAN DIHYDROFOLATE REDUCTASE	4KBN 4KFJ
HUMAN MALIC ENZYME	1EFK 1EFL
HUMAN MITOCHONDRIAL ALDEHYDE DEHYDROGENASE	1O01 1O04 1CW3
HUMAN MITOCHONDRIAL NAD(P)+ -DEPENDENT MALIC ENZYME	7BSJ
HUMAN MITOCHONDRIAL RNASE P	7ONU
HUMAN UDP-GALACTOSE 4-EPIMERASE	1HZJ
ISOCITRATE DEHYDROGENASE	6IXT
ISOPROPYLMALATE DEHYDROGENASE	5J33
L-2,3-BUTANEDIOL DEHYDROGENASE	3CIF
L-ALANINE DEHYDROGENASE	2VHX 3A28
MALIC ENZYME	5CEE
MANDELATE OXIDASE	6A1W
METHYLMALONATE-SEMIALDEHYDE DEHYDROGENASE	4IYM
MONOOXYGENASE	5F5N
MTB INHA	4D0S
KETOL-ACID REDUCTOISOMERASES (KARIs)	4KQX
NAD-BINDING PROTEIN	3e+18
NADH-UBIQUINONE OXIDOREDUCTASE	5JWB
NADP(H)-DEPENDENT ALCOHOL DEHYDROGENASE OF CLOSTRIDIIM BEIJERINCKII (CBADH)	6SCH
NH3-DEPENDENT NAD+ SYNTHETASE	2NSY 2ONP
NITROSOGLUTATHIONE REDUCTASE	7AAU
NUCLEOSOME CORE PARTICLE AN ADDUCT OF A BINUCLEAR RAPTA (RU-ARENE-PHOSPHAADAMANTANE) COMPOUND HAVING AN ETHYLENEDIAMINE LINKER	5XF6
OVIS ARIES ALDEHYDE DEHYDROGENASE	5AC0
PHOSPHODIESTERASE 10A (PDE10A)	4BBX 5K9R
PHOTORECEPTOR DEHYDROGENASE	5ILG
PROLINE UTILIZATION A	6VZ9 6X9B 6X9D
PROLINE UTILIZATION A: BIFUNCTIONAL ENZYME THAT CONTAINS THE AN UNCHARACTERIZED DOMAIN OF UNKNOWN FUNCTION (DUF) IN ADDITION TO PROLINE DEHYDROGENASE AND L-GLUTAMATE-Γ-SEMIALDEHYDE DEHYDROGENASE CATALYTIC MODULES.	5KF6 5KF7
PROVIDENCIA ALCALIFACIENS 3-DEHYDROQUINATE SYNTHASE (DHQS)	6LK2 6LLA
PYRROLYSINE SYNTHASE (PYLD)	4Q3C 4Q3D 4Q3E 4J43 4J49 4JK3
RICE L-GALACTOSE DEHYDROGENASE	7EZL
RNA 5' CAPPING PROTEIN	5D4D
R-SPECIFIC ALCOHOL DEHYDROGENASE	1ZJZ 1ZK1
STREPTOCOCCUS AGALACTIAE GBS GLYCERALDEHYDE-3-PHOSPHATE DEHYDROGENASE (GAPDH)	5UTL 5UTM 5V8X
SUCCINYLGLUTAMIC SEMIALDEHYDE DEHYDROGENASE	3JU8
THE 30S RIBOSOME	4B3M 4B3S 4B3T
THE BIFUNCTIONAL ENZYME (ALDOLASE/ALDEHYDE DEHYDROGENASE)	4LRS
THE BORDETELLA BRONCHISEPTICA ENZYME WBMG	2PZK
THE C-TERMINAL DOMAIN OF E. COLI KEFCKEFF	3EYW
THE DOMAIN1 OF NAD+ RIBOSWITHCH	7D7V 7D7W 7D7Z 7D81 7D82
THE ENOYL REDUCTASE	5G0V 5G0W
THE GRB2 SH2 DOMAIN	3IMD
THE MORAXELLA CATARRHALIS DOX-P REDUCTOISOMERASE	4ZQG
TRICHODYSPLASIA SPINULOSA-ASSOCIATED POLYOMAVIRUS (TSPYV) VP1	6HKV
UDP-GALACTOSE 4-EPIMERASE	1I3K 1I3L 1I3M 1I3N
UDP-GLUCOSE 4-EPIMERASE	6K0G 6K0H
XYLITOL DEHYDROGENASE	1ZEM
YGHA OXIDOREDUCTASE	3R3S
